# Supplementary material for: Construction of a pneumolysin deficient mutant in streptococcus pneumoniae serotype 1 strain 519/43 and phenotypic characterisation
Source: Microb Pathog. 2020 Apr;141:103999. doi: 10.1016/j.micpath.2020.103999 (PMC7212698; doi:10.1016/j.micpath.2020.103999)
Supplement: Multimedia component 1 [file mmc1.xml]

<?xml version="1.0" encoding="UTF-8" standalone="no"?><data:data><datasets><author>vanessa.terra@lshtm.ac.uk</author><type>0</type><dataset><value>1</value><reason>Data will be made available on request</reason><comments/></dataset></datasets></data:data>
